# Supplementary material for: Mechanism of Ginsenosides in the Treatment of Diabetes Mellitus Based on Network Pharmacology and Molecular Docking
Source: Int J Mol Sci. 2025 May 30;26(11):5300. doi: 10.3390/ijms26115300 (PMC12155384; doi:10.3390/ijms26115300)
Supplement: Supplementary file 1 [file ijms-26-05300-s001.zip]

Archive with 1 entries (1 files):
- ijms-3644474-supplementary.pdf
